# Supplementary material for: From Bench to Bedside: Clinical and Biomedical Investigations on Hepatitis C Virus (HCV) Genotypes and Risk Factors for Albuminuria
Source: Bioengineering (Basel). 2022 Sep 27;9(10):509. doi: 10.3390/bioengineering9100509 (PMC9598589; doi:10.3390/bioengineering9100509)
Supplement: Supplementary file 1 [file bioengineering-09-00509-s001.zip]

Archive with 1 entries (1 files):
- bioengineering-1859357-supplementary.pdf
